# Supplementary material for: The mRNA derived MalH sRNA contributes to alternative carbon source utilization by tuning maltoporin expression in E. coli
Source: RNA Biol. 2020 Oct 12;18(6):914–31. doi: 10.1080/15476286.2020.1827784 (PMC8081044; doi:10.1080/15476286.2020.1827784)
Supplement: Supplemental Material [file KRNB_A_1827784_SM8936.zip]

Archive with 6 entries (5 files):
- Supplementary information/
- Supplementary information/Supplementary Figure legends.docx
- Supplementary information/Supplementary_Figure_1.pdf
- Supplementary information/Supplementary_Figure_2.pdf
- Supplementary information/Supplementary_Figure_3.pdf
- Supplementary information/Supplementary_Figure_4.pdf
